# Supplementary material for: Application of Multiple-Source Data Fusion for the Discrimination of Two Botanical Origins of Magnolia Officinalis Cortex Based on E-Nose Measurements, E-Tongue Measurements, and Chemical Analysis
Source: Molecules. 2022 Jun 17;27(12):3892. doi: 10.3390/molecules27123892 (PMC9229508; doi:10.3390/molecules27123892)
Supplement: Supplementary file 1 [file molecules-27-03892-s001.zip]

Archive with 1 entries (1 files):
- molecules-1726795-supplementary.pdf
